# Supplementary material for: Exploring Pain and Body Composition in Children with Cancer Compared to Healthy Controls: A Cross-Sectional Case-Control Study
Source: Children (Basel). 2025 Sep 1;12(9):1166. doi: 10.3390/children12091166 (PMC12468649; doi:10.3390/children12091166)
Supplement: Supplementary file 1 [file children-12-01166-s001.zip]

Archive with 1 entries (1 files):
- children-3751781-supplementary.pdf
